# Supplementary material for: Screening of a Small Molecule Compound Library Identifies Toosendanin as an Inhibitor Against Bunyavirus and SARS-CoV-2
Source: Front Pharmacol. 2021 Nov 11;12:735223. doi: 10.3389/fphar.2021.735223 (PMC8632254; doi:10.3389/fphar.2021.735223)
Supplement: Supplementary file 1 [file DataSheet3.ZIP]

Archive with 16 entries (15 files):
- Sup Fig2A microscopy images/
- Sup Fig2A microscopy images/Benidipine-Composite.jpg
- Sup Fig2A microscopy images/Benidipine-DAPI.jpg
- Sup Fig2A microscopy images/Benidipine-eGFP.jpg
- Sup Fig2A microscopy images/Toosendanin-10μM-Composite.jpg
- Sup Fig2A microscopy images/Toosendanin-10μM-DAPI.jpg
- Sup Fig2A microscopy images/Toosendanin-10μM-eGFP.jpg
- Sup Fig2A microscopy images/Toosendanin-1μM-Composite.jpg
- Sup Fig2A microscopy images/Toosendanin-1μM-DAPI.jpg
- Sup Fig2A microscopy images/Toosendanin-1μM-eGFP.jpg
- Sup Fig2A microscopy images/Toosendanin-5μM-Composite.jpg
- Sup Fig2A microscopy images/Toosendanin-5μM-DAPI.jpg
- Sup Fig2A microscopy images/Toosendanin-5μM-eGFP.jpg
- Sup Fig2A microscopy images/Vehicle-Composite.jpg
- Sup Fig2A microscopy images/Vehicle-DAPI.jpg
- Sup Fig2A microscopy images/Vehicle-eGFP.jpg
