# Supplementary material for: Screening of a Small Molecule Compound Library Identifies Toosendanin as an Inhibitor Against Bunyavirus and SARS-CoV-2
Source: Front Pharmacol. 2021 Nov 11;12:735223. doi: 10.3389/fphar.2021.735223 (PMC8632254; doi:10.3389/fphar.2021.735223)
Supplement: Supplementary file 4 [file DataSheet6.xlsx]

## Sheet: Fig1B
	Infection rate
	infection rate -1	infection rate -2
	106.398	102.829
	105.115	103.33
	104.618	102.529
	108.966	107.034
	105.814	103.09
	96.2426	96.8199
	99.1085	95.4816
	96.7921	95.9618
	40.9373	43.1786
	95.7218	94.3089
	22.9559	26.0549
	14.9682	14.9016
	101.814	99.7231
	100.854	97.0101
	99.4673	102.958
	80.6371	66.7319
	66.2146	65.1291
	98.7647	98.7128
	4.57354	5.39024
	14.0648	6.91267
	97.0409	92.4066
	91.2199	94.9678
	98.7395	98.79
	95.3671	96.9608
	81.2235	84.2464
	98.5152	83.9947
	99.2253	99.2261
	98.8659	98.317
	98.9085	99.4343
	98.3934	97.8605
	103.128	94.9202
	85.614	87.8095
	93.5521	97.8537
	95.9329	97.9971
	99.0243	102.542
	98.6502	80.0038
	97.1836	96.3091
	96.8319	97.4617
	99.5059	98.6176
	97.6171	99.2945
	95.1609	89.8148
	92.6477	91.1522
	96.0072	96.3301
	95.5499	95.1299
	68.9674	64.1047
	99.2229	97.6251
	98.772	97.653
	8.87804	10.2782
	98.0459	97.4946
	99.2718	97.2346
	98.7817	97.5875
	100.871	100.879
	100.975	99.2808
	100.439	100.556
	100.442	97.8913
	100.273	100.465
	100.379	100.096
	100.368	100.025
	36.1289	52.939
	90.1541	94.1788
	98.5712	99.151
	99.1195	99.5992
	99.8643	99.0173
	100.448	101.021
	100.545	99.8169
	99.8291	100.051
	98.7378	98.7811
	99.4775	98.1916
	99.3979	100.424
	98.3658	98.176
	99.7924	100.208
	9.65244	11.7359
	99.2182	99.3663
	99.3114	100.922
	4.28484	4.57699
	98.9638	99.5053
	97.9	95.4878
	99.358	98.5876
	99.2509	99.9373
	0.446939	0.777495
	99.543	99.3628
	99.682	100.096
	98.8576	98.8663
	100.607	100.584
	99.3539	98.9975
	98.8065	99.65
	99.9057	99.3251
	99.669	99.4323
	99.3457	100.333
	99.0608	98.2621
	99.0847	98.0427
	5.37872	7.04764
	99.7839	99.6478
	99.4573	100.856
	66.9671	59.1778
	99.3257	99.6183
	88.6433	87.8111
	99.6262	99.4414
	100.678	100.41
	100.472	100.401
	100.354	100.418
	100.497	100.658
	100.623	100.645
	100.677	100.425
	100.533	100.477
	98.9343	98.3328
	84.2318	90.0294
	99.4099	100.448
	100.597	99.1514
	99.578	99.6529
	99.7173	99.445
	99.9723	99.8673
	99.3219	100.303
	100.389	99.364
	100.134	98.6833
	1.42734	1.03608
	72.544	67.3881
	100.178	100.494
	100.335	99.4784
	98.8968	99.8476
	87.6182	91.6898
	90.0858	100.162
	99.5407	99.5477
	97.1009	96.2916
	99.8949	100.029
	100.441	100.547
	96.3714	94.2441
	100.133	100.547
	100.222	97.9211
	98.8119	100.002
	99.2089	99.0111
	100.313	99.5177
	99.5628	100.426
	100.392	98.5582
	98.6311	99.392
	99.6169	99.6665
	99.1752	98.6426
	100.165	100.409
	100.248	99.1531
	97.9172	99.2613
	100.119	99.7138
	100.088	99.4387
	99.3999	100.308
	100.458	99.5198
	99.4389	99.9508
	99.4853	99.3672
	99.7408	99.4444
	32.5656	30.7241
	85.1616	87.8273
	92.8079	93.0519
	10.1225	20.245
	113.308	149.951
	139.808	136.345
	127.826	124.806
	112.186	115.951
	123.424	122.047
	102.366	135.446
	78.8814	70.7625
	89.4149	93.4011
	77.6708	107.079
	106.104	126.066
	64.6622	61.6216
	119.688	120.426
	121.484	118.576
	5.5738	18.998
	113.784	112.788
	110.292	120.957
	91.2356	85.2331
	88.5795	94.643
	89.5431	103.847
	106.119	96.0129
	110.868	105.602
	122.663	112.759
	116.41	112.984
	89.9817	114.136
	128.187	137.703
	102.42	110.139
	14.621	12.5251
	81.285	107.096
	79.7697	103.106
	13.2447	19.2564
	77.5885	75.927
	112.946	119.274
	128.466	124.971
	119.039	127.857
	109.077	124.324
	106.379	107.726
	80.3558	73.0213
	92.2741	83.0056
	97.0932	90.6396
	84.5967	96.0209
	95.6024	86.1025
	23.232	31.4077
	41.7564	44.1913
	112.93	102.032
	85.9216	85.6095
	107.346	95.5017
	126.82	94.0973
	85.8121	98.738
	107.821	106.517
	85.4757	56.6568
	57.3212	47.4206
	86.5093	87.8766
	88.7374	121.227
	55.9435	66.0554
	77.8183	80.9493
	149.936	110.392
	120.593	124.152
	114.157	112.73
	113.76	111.599
	93.7214	77.437
	81.8507	101.17
	91.6601	83.6933
	75.829	50.6216
	95.9695	102.427
	101.169	80.0775
	140.577	120.013
	142.436	125.656
	129.733	114.387
	116.983	109.089
	94.3165	76.7756
	105.533	129.275
	110.909	96.8955
	117.669	100.568
	54.4093	59.1505
	45.9493	46.1598
	134.109	115.983
	93.5358	95.6317
	58.6605	48.8155
	124.288	113.806
	47.1785	50.929
	81.6591	87.8194
	82.5027	72.0429
	52.7513	54.1003
	118.047	115.564
	107.096	134.703
	117.916	108.992
	112.201	99.3276
	51.5506	63.8414
	86.2515	82.7051
	92.8956	92.2394
	0	37.2622
	93.9471	98.4107
	108.505	95.7782
	63.1747	63.1526
	92.9554	91.2534
	97.1086	105.06
	1.39008	5.63428
	31.7674	44.0075
	78.246	74.8833
	89.7777	87.4818
	99.077	84.748
	89.1116	75.1294
	82.5422	70.0084
	85.4885	82.8822
	74.2338	78.3929
	92.1504	115.921
	89.7817	99.9735
	69.3099	83.317
	75.2211	75.8667
	83.4875	87.712
	88.4379	91.8113
	93.1631	84.336
	64.8649	56.9898
	75.953	74.8753
	75.2082	75.6473
	84.9332	84.891
	101.061	96.4606
	84.2984	86.456
	98.8895	96.6258
	74.5179	76.6624
	35.1715	33.321
	59.5262	57.4007
	0	3.46158
	72.8063	71.5021
	12.9176	15.1321
	78.0344	88.0381
	84.4278	94.1024
	75.7349	89.3476
	81.269	79.4566
	97.6654	95.2225
	5.81047	6.03989
	87.0109	79.9788
	85.4466	69.0444
	70.3013	75.6939
	61.3543	67.0596
	82.5596	85.5975
	101.953	102.114
	101.977	101.509
	101.01	100.194
	34.325	0
	99.8125	100.612
	105.786	101.717
	95.7027	93.1757
	81.4711	83.5911
	105.726	105.366
	106.509	108.489
	101.805	101.195
	100.028	99.3079
	101.662	100.534
	91.1917	94.6029
	100.469	100.472
	102.974	94.8382
	98.4312	93.0101
	4.92401	10.5742
	99.0035	92.9838
	95.3849	101.153
	100.252	100.625
	102.004	102.382
	101.524	101.033
	98.089	100.31
	43.2765	39.7617
	0.616191	0.793152
	89.4674	90.4814
	18.621	23.4607
	92.0517	88.1602
	91.2633	101.487
	99.1549	99.452
	99.605	97.9762
	101.165	100.859
	100.695	100.455
	53.0685	61.4729
	90.2477	90.5784
	89.0706	86.4218
	83.2604	91.9011
	88.4161	91.4741
	90.723	102.314
	101.116	100.706
	101.1	100.826
	22.8833	14.7107
	98.177	97.4724
	99.7809	99.3173
	94.996	90.972
	89.706	88.6279
	86.8245	90.9946
	94.8448	94.6806
	72.6284	64.9596
	61.5913	70.4225
	60.8932	66.5139
	70.293	67.4617
	26.1457	26.0222
	83.297	88.9921
	99.6552	102.958
	107.405	108.371
	41.6551	46.6202
	94.144	89.1018
	85.3823	71.6538
	76.9261	69.5311
	74.5986	79.5815
	10.7534	11.4238
	69.9557	54.6075
	38.1052	53.4829
	104.022	111.018
	110.769	108.807
	82.6528	84.8534
	3.91521	2.20105
	74.6504	72.332
	27.6292	25.9479
	17.3551	16.3312
	57.4711	52.0672
	74.1398	57.4216
	88.3035	94.8418
	85.9378	83.2315
	109.884	105.803
	109.043	107.244
	98.335	102.706
	1.61375	8.73543
	69.1588	68.7759
	47.1049	45.4906
	12.1267	11.7611
	0	11.4085
	4.76169	4.92199
	100.948	105.989
	72.5156	84.2666
	108.178	108.254
	107.996	108.49
	54.5026	70.897
	45.4504	53.7434
	74.2349	72.0318
	24.7096	31.7498
	32.338	29.8006
	98.8656	95.935
	93.9257	94.6012
	108.26	110.65
	104.54	102.941
	82.9096	55.3191
	77.095	74.7271
	64.759	68.5724
	42.0732	44.5845
	53.4713	56.0276
	103.759	88.5331
	76.8981	71.7827
	104.211	111.412
	38.6034	43.0839
	99.7229	94.393
	25.9933	15.7096
	117.126	107.687
	82.6601	68.5251
	115.698	123.409
	8.48649	6.95849
	70.5591	75.197
	111.726	109.439
	105.433	86.1728
	1.74633	2.04453
	120.506	106.118
	72.8377	70.2971
	61.8492	59.1197
	88.2825	100.643
	101.151	105.253
	31.6782	27.1051
	68.7342	72.5708
	116.364	114.607
	121.426	110.746
	55.3829	60.5872
	84.053	79.2663
	3.79688	1.41206
	113.632	118.065
	55.4511	62.7199
	64.0555	63.649
	53.6503	64.1821
	110.709	111.584
	108.631	89.1199
	118.24	114.946
	84.4611	98.9471
	109.719	112.344
	97.1083	76.0559
	74.5824	80.6253
	107.772	112.974
	49.8052	52.4152
	3.13824	0.619057
	105.294	101.029
	90.3952	87.1649
	107.67	108.488
	103.275	93.2954
	108.5	87.5165
	86.9205	89.8175
	88.5424	88.5246
	73.9229	87.6274
	87.7161	102.844
	110.773	86.9733
	106.5	101.099
	98.724	108.45
	57.5844	59.9089
	94.4471	101.85
	91.9144	99.7594
	99.3381	99.9862
	94.1806	88.0425
	95.9735	93.6371
	68.4337	71.7922
	98.7859	98.5354
	92.5727	99.4303
	103.494	104.163
	113.436	109.48
	107.119	111.32
	22.3288	27.8051
	99.1955	96.8961
	93.5302	84.7434
	89.703	85.9506
	87.7131	82.0005
	104.78	97.8618
	114.053	107.217
	116.555	123.295
	113.682	119.013
	110.532	97.8067
	93.0558	89.6822
	89.3323	97.2232
	93.7879	89.5975
	100.547	88.5197
	83.161	83.9057
	151.855	0
	105.441	114.739
	104.952	105.132
	118.095	122.178
	114.731	94.5026
	85.4146	77.9639
	86.4585	94.456
	95.3032	90.2682
	91.1988	94.4992
	3.3469	1.37471
	102.499	89.3975
	94.8185	99.9359
	62.958	63.502
	66.1775	75.7653
	2.63366	4.70088
	101.305	101.639
	15.3424	20.314
	97.4535	101.914
	101.697	103.282
	112.633	91.1535
	96.6714	97.9552
	102.495	98.8191
	101.596	97.9905
	36.9191	27.2903
	114.686	102.364
	100.109	95.7306
	105.822	103.424
	107.085	102.009
	103.987	99.6759
	3.16334	0.969844
	90.5925	95.3434
	93.5885	95.1216
	95.1673	92.3846
	95.3172	94.1031
	114.109	95.4027
	99.6258	105.712
	12.4878	12.1544
	76.1045	74.7076
	92.5537	96.5139
	105.646	94.0967
	88.704	96.1479
	92.7513	90.9119
	65.7543	72.8964
	90.3681	82.9667
	5.10078	5.439
	93.4219	104.638
	99.0127	98.6555
	104.635	93.9099
	95.9941	100.748
	99.0827	90.2317
	114.417	112.728
	94.6904	86.9672
	92.0077	88.607
	95.4586	95.8914
	118.091	96.0002
	94.2724	93.1238
	96.3393	90.6329
	94.7573	91.142
	83.1122	86.4702
	15.9222	16.866
	87.5786	89.2212
	81.3424	87.7457
	89.8577	91.8742
	95.4327	95.366
	69.8614	72.495
	79.0065	86.0768
	105.017	113.754
	91.5981	107.414
	87.8202	88.0542
	22.6843	21.7738
	97.1399	95.7654
	83.3533	87.5689
	32.233	37.7974
	2.34584	3.42544
	11.5007	6.02417
	70.3645	85.8608
	83.0146	92.681
	72.551	81.2158
	105.228	103.679
	2.37175	3.33327
	94.3427	92.4824
	78.2771	76.2094
	82.877	73.4824
	87.7729	78.2652
	91.8275	91.5035
	1.49315	1.35071
	93.3258	99.1169
	1.59956	1.23777
	99.5748	96.4476
	98.2391	96.1487
	97.0657	94.2661
	92.8849	96.7271
	94.2711	98.2409
	98.1287	87.6714
	81.4984	90.8666
	91.3677	103.688
	97.9459	92.5649
	91.7014	102.114
	108.457	95.422
	99.2657	99.7904
	96.0623	93.8993
	100.97	91.5824
	15.4164	0
	102.513	91.1653
	36.0485	41.2758
	95.4162	88.6948
	87.41	87.3719
	51.4525	44.6722
	102.809	94.3217
	19.0602	2.20234
	38.455	28.2086
	5.97891	6.27925
	89.6626	95.7027
	86.2449	91.1783
	90.1483	94.9883
	99.8497	97.5011
	100.3	112.956
	75.0496	72.7274
	105.186	103.323
	93.0036	91.1038
	89.3753	80.785
	84.5353	86.5356
	69.6148	67.9537
	76.5651	80.5662
	81.8373	85.1873
	79.82	80.8563
	91.3585	94.2143
	77.9381	73.372
	88.0699	92.3726
	93.4382	91.2074
	75.7359	73.6222
	45.1209	43.7145
	0	10.3101
	1.98272	10.5444
	0	0
	2.47443	0
	0.252441	0.236885
	0.641728	0.650181
	0.481653	0.48279
	0.546111	0.722061
	2.60988	0.588841
	0.854321	0.77628
	66.7038	59.0509
	67.452	78.4453
	74.8702	78.3612
	90.9616	93.6571
	54.2945	62.4976
	91.0933	86.2912
	86.6226	79.5591
	44.9392	54.3066
	26.3769	29.0557
	89.216	92.8657
	83.873	70.2673
	62.2891	66.4164
	78.1584	78.4198
	79.6386	88.0087
	83.7168	91.2121
	93.6773	91.733
	80.7017	88.3214
	87.1707	85.1403
	86.9991	87.1139
	122.543	102.791
	96.6558	92.6324
	94.7287	88.394
	96.32	91.3478
	85.0252	96.6422
	52.7183	48.3196
	118.096	113.739
	28.8793	37.7388
	91.5511	108.773
	94.0014	115.155
	81.3655	86.6821
	72.68	78.1962
	75.3231	77.9839
	64.637	65.1172
	76.0854	85.7551
	100.192	86.7449
	102.441	105.326
	122.09	114.912
	83.2806	96.7698
	91.3248	94.0659
	72.3289	69.7362
	62.1766	71.1217
	72.849	88.9823
	80.9759	83.2339
	81.4445	81.3498
	68.9938	63.6113
	91.4543	92.0366
	85.4858	78.8944
	4.34743	6.68234
	102.946	100.162
	83.5686	86.1055
	18.6455	17.7238
	37.6266	0
	70.3347	63.8918
	55.2559	57.4613
	88.5086	90.3596
	83.9948	93.5366
	0	39.6485
	89.9667	89.9278
	2.52508	2.1863
	85.1479	72.7616
	68.1215	112.148
	79.1611	85.0966
	51.7919	56.188
	66.5923	87.0468
	106.952	90.8206
	76.553	73.6218
	85.8657	93.7101
	45.0099	43.4016
	91.7099	97.1573
	86.3401	91.106
	100.957	104.046
	95.9626	95.1077
	98.5936	103.536
	96.6133	84.1027
	41.3694	45.1814
	89.4979	90.8635
	91.4802	88.6196
	95.8783	95.7495
	91.4026	95.7764
	22.6981	25.1146
	106.681	104.109
	103.749	105.81
	89.1842	88.6799
	79.9464	67.6806
	77.0917	78.149
	75.772	74.7609
	52.6824	46.4478
	78.862	80.3801
	2.53893	2.82651
	101.813	108.13
	66.9473	70.4712
	104.596	97.7545
	22.0869	20.9924
	84.933	77.6068
	54.9999	59.7303
	74.5173	74.1871
	74.5294	77.0286
	67.4733	65.0859
	86.2207	92.9194
	93.1551	91.9826
	90.6218	88.3818
	95.5979	101.193
	100.949	98.2478
	85.9266	75.967
	67.7667	74.9643
	73.0954	77.1817
	75.3824	74.3808
	77.7179	84.0286
	84.1953	91.4384
	95.43	96.5304
	68.8715	74.9579
	64.7839	64.6408
	92.266	93.7639
	90.8923	72.5875
	45.6778	47.2841
	88.8318	83.9278
	81.296	87.8737
	0.245537	0.199664
	103.825	99.2056
	22.0873	30.4628
	90.4383	86.6352
	32.749	33.3252
	96.6133	84.1027
	41.3694	45.1814
	89.4979	90.8635
	91.4802	88.6196
	95.8783	95.7495
	94.9459	85.8857
	77.8996	79.6367
	82.9262	81.8336
	78.0413	77.3234
	84.7674	89.7596
	79.9464	67.6806
	77.0917	78.149
	75.772	74.7609
	52.6824	46.4478
	78.862	80.3801
	55.839	66.5137
	63.1611	73.1947
	74.9964	82.5589
	64.0199	65.8466
	77.0988	87.1191
	84.933	77.6068
	54.9999	59.7303
	74.5173	74.1871
	74.5294	77.0286
	67.4733	65.0859
	73.7606	72.6029
	74.0459	75.9773
	74.4364	80.6117
	69.6192	78.1904
	17.7971	19.744
	85.9266	75.967
	67.7667	74.9643
	73.0954	77.1817
	75.3824	74.3808
	77.7179	84.0286
	78.6724	73.9212
	84.0196	82.762
	29.05	42.6633
	74.1286	74.1724
	82.8113	91.6597
	90.8923	72.5875
	45.6778	47.2841
	88.8318	83.9278
	81.296	87.8737
	120.488	97.6023
	1.19419	0
	105.316	96.3423
	98.4544	90.6388
	57.8877	69.9777
	145.733	120.396
	108.412	110.552
	110.511	108.739
	125.926	117.552
	40.2476	61.8304
	1.0133	0.922651
	104.354	104.362
	39.9599	42.0437
	16.6318	17.0791
	87.8513	99.141
	0	0
	38.3996	62.6255
	89.5661	99.669
	76.6247	82.3478
	101.715	105.715
	99.6545	81.4555
	73.2095	77.3323
	4.04985	2.31133
	87.898	75.9134
	88.1777	98.8056
	115.311	100.41
	30.1983	30.2997
	45.8569	46.6472
	104.81	108.552
	96.5941	105.16
	90.47	77.1897
	6.41679	7.12901
	80.2197	78.5192
	79.5288	79.7224
	81.4066	85.385
	85.5527	96.2731
	77.063	102.929
	26.2075	21.8813
	102.86	86.9703
	49.2782	44.3576
	19.6783	24.199
	82.682	90.4335
	87.6548	87.7933
	86.9403	101.879
	96.7048	98.8385
	104.797	91.7414
	110.224	106.017
	107.728	117.141
	102.376	104.122
	79.1504	84.8585
	79.7962	68.1265
	28.5339	38.601
	2.86068	3.54301
	45.0083	45.4416
	13.8203	16.7495
	108.256	102.462
	96.2978	96.5307
	106.996	111.603
	109.648	108.553
	108.713	111.527
	2.62647	0.465649
	25.2537	25.2478
	78.7708	71.3877
	76.2229	79.2132
	75.7478	86.5032
	106.579	103.944
	107.504	111.989
	53.6146	56.1778
	89.5762	109.343
	81.8505	85.1879
	88.9744	76.093
	74.791	77.0332
	84.6984	82.7977
	72.8277	85.2557
	0.209271	1.0403
	1.98129	2.25631
	103.316	114.044
	100.678	101.069
	95.8087	92.1523
	96.3987	87.6826
	99.6878	83.1205
	86.0286	79.0976
	0.0868592	0.0831279
	53.0256	46.793
	18.7069	17.671
	100.886	98.696
	100.069	94.1119
	76.9077	81.2802
	101.738	100.405
	100.025	93.2361
	88.2056	81.9072
	40.2433	35.7181
	85.6738	88.1128
	93.5	99.3324
	87.2322	97.4479
	112.108	102.491
	98.8856	110.962
	80.0607	80.4911
	100.732	100.607
	97.6019	91.2051
	88.566	88.3417
	89.6935	96.5813
	83.9071	79.04
	81.0226	84.4758
	72.5757	71.2321
	77.4204	81.5441
	97.1691	94.8425
	97.8174	95.9644
	64.1724	67.2141
	86.781	88.8298
	75.1579	75.4039
	82.5574	89.1504
	74.911	74.023
	1.01496	0.844236
	1.87383	4.6009
	85.3478	97.5991
	94.7842	81.1495
	100.505	100.555
	79.5597	60.9501
	91.6029	87.8406
	84.9016	87.6476
	83.51	79.329
	75.377	76.2987
	64.449	65.7997
	93.9151	74.4594
	0	0
	17.0923	27.5172
	76.104	73.5559
	97.4135	88.5461
	88.9964	79.9954
	54.1308	54.9319
	81.2512	80.5685
	11.4103	27.8849
	90.8708	80.7437
	102.86	90.3533
	99.5489	103.479
	91.2428	85.156
	104.833	98.4532
	96.7383	97.6387
	96.7846	98.7266
	90.4156	94.1787
	97.486	100.777
	71.347	58.763
	86.8614	99.4139
	93.7728	89.3246
	106.729	93.0745
	97.9583	103.333
	101.15	94.2461
	85.8396	87.7817
	94.0726	87.3574
	86.2577	92.4889
	85.3547	85.9874
	86.2631	94.3453
	88.0042	76.4148
	6.63817	8.22368
	7.48051	5.93615
	90.5536	91.3001
	100.516	91.4671
	5.99966	73.3103
	81.9999	80.5295
	19.2582	33.0311
	86.457	92.0811
	75.7712	84.0106
	95.8501	99.8625
	91.1736	99.2744
	90.8899	82.992
	97.5925	100.68
	30.4008	33.7841
	88.2158	95.9251
	3.08598	10.0932
	64.8425	50.6801
	93.8955	91.6629
	85.8985	96.7839
	98.5732	105.32
	87.7381	97.4399
	20.7499	19.564
	100.707	102.51
	98.6136	89.7291
	86.0109	88.3792
	76.7246	76.7623
	81.7232	83.0994
	105.952	103.941
	85.137	85.9273
	79.6047	86.7157
	91.0063	91.6159
	104.227	121.382
	0.062658	0.099859
	95.4535	84.1599
	89.2282	89.7005
	83.3685	85.3905
	93.6704	104.418
	0.0429048	0
	80.6376	82.0873
	76.8685	79.9363
	80.5684	78.3391
	81.5018	101.675
	95.6457	80.2379
	76.5821	74.3077
	79.4264	79.5297
	76.0087	77.739
	82.5384	89.1172
	86.5988	76.8088
	72.045	71.2824
	72.2943	75.3548
	69.4259	71.8101
	80.7292	96.2369
	89.18	72.2887
	0.388922	0
	20.1724	18.3623
	72.6259	76.5728
	73.2757	78.7901
	91.9419	78.0939
	73.4077	70.7889
	25.4335	25.555
	79.2006	76.0897
	67.9475	89.0088
	87.7691	74.8576
	71.6602	76.1444
	62.2071	52.3425
	69.7918	68.6664
	68.476	74.5277
	96.5424	80.1835
	79.1124	77.9853
	75.1377	72.157
	76.0545	73.3896
	0	0.0664571
	0	0
	74.6235	76.7993
	23.0767	22.3991
	81.1001	74.3023
	18.9362	13.0778
	59.7516	56.6833
	84.8965	86.2204
	89.0328	93.2308
	66.2453	82.898
	116.27	108.157
	89.2614	68.2543
	45.2705	58.4108
	3.68309	4.24034
	95.1002	81.5611
	92.2251	88.8019
	79.741	83.0626
	88.2267	86.2508
	79.9414	71.2947
	42.3894	45.0765
	109.642	94.8967
	62.4166	63.352
	0	0
	77.1674	76.3663
	88.4997	51.5972
	94.1608	81.4831
	68.3677	74.1083
	74.2488	78.9816
	76.0177	73.5028
	70.3597	85.76
	100.091	92.4511
	69.515	74.6509
	59.8435	52.1964
	80.124	77.9452
	81.5326	72.9417
	107.958	81.7941
	78.2664	75.12
	70.4317	76.3525
	74.47	72.0754
	63.2507	71.329
	71.3359	63.6133
	26.2073	28.7479
	65.1956	45.3541
	68.645	63.8934
	84.111	57.0422
	84.6539	64.1434
	49.6937	54.3166
	78.0286	78.328
	51.1366	47.8109
	28.8916	39.8961
	80.9754	60.2549
	58.4276	66.8267
	84.2703	60.1809
	27.2959	24.4911
	79.7467	76.6006

## Sheet: Fig1C
	Survive rate
	survive rate-1	survive rate-2
	92	93
	102	102
	103	100
	89	88
	84	71
	50	54
	63	60
	58	58
	39	40
	55	49
	43	50
	77	77
	112	104
	88	86
	101	86
	47	51
	68	64
	65	64
	0	0
	1	1
	110	108
	109	104
	109	108
	107	104
	89	74
	68	55
	70	69
	71	68
	66	67
	72	63
	96	102
	112	110
	112	109
	102	101
	96	93
	66	55
	75	72
	70	71
	73	71
	71	75
	95	110
	113	110
	115	108
	113	109
	64	56
	66	72
	81	76
	0	1
	75	71
	106	75
	78	77
	97	92
	96	76
	88	48
	83	84
	91	94
	89	91
	93	97
	67	75
	98	87
	107	101
	98	97
	106	93
	101	92
	91	97
	99	97
	98	100
	94	100
	89	89
	119	113
	112	110
	40	44
	108	108
	103	99
	0	1
	96	97
	92	87
	90	89
	96	89
	44	40
	112	114
	111	116
	106	103
	114	105
	103	105
	108	102
	103	101
	103	105
	97	91
	121	119
	107	100
	28	29
	104	111
	112	96
	33	31
	104	103
	98	98
	103	102
	95	97
	103	101
	98	100
	102	94
	100	91
	65	99
	179	173
	73	79
	50	56
	139	106
	102	104
	109	113
	108	109
	120	108
	101	90
	78	90
	104	101
	41	54
	91	89
	117	111
	97	105
	109	112
	40	42
	108	113
	107	89
	62	76
	104	102
	103	110
	103	104
	113	109
	104	104
	109	111
	115	111
	116	113
	107	96
	86	93
	91	108
	93	101
	110	105
	114	104
	105	120
	106	104
	114	112
	126	117
	113	105
	90	97
	96	104
	94	102
	104	104
	17	16
	81	87
	85	88
	1	0
	86	82
	74	86
	100	90
	98	100
	94	99
	90	92
	86	82
	80	82
	77	84
	86	93
	74	72
	96	106
	104	100
	1	1
	94	103
	103	103
	87	86
	87	86
	91	93
	89	92
	86	79
	99	105
	104	105
	94	97
	98	101
	99	103
	76	83
	87	91
	88	90
	52	53
	88	81
	93	110
	93	95
	103	103
	100	103
	99	100
	86	89
	82	84
	89	85
	85	94
	86	82
	61	86
	81	82
	103	102
	90	93
	89	87
	89	91
	79	79
	89	85
	79	49
	71	76
	74	78
	74	109
	63	68
	67	72
	106	105
	107	100
	94	95
	95	96
	89	74
	75	85
	83	86
	74	66
	77	88
	81	70
	104	107
	106	104
	96	94
	101	94
	95	87
	88	110
	83	85
	90	85
	84	93
	71	70
	103	108
	93	88
	4	10
	100	94
	93	86
	90	104
	100	99
	94	90
	95	101
	100	123
	100	107
	102	99
	28	34
	85	82
	94	83
	0	0
	78	81
	92	94
	49	51
	91	92
	94	95
	1	0
	70	77
	79	78
	82	75
	99	73
	75	77
	92	90
	90	87
	92	91
	93	90
	94	91
	77	84
	75	75
	78	74
	82	79
	79	84
	83	78
	87	87
	85	87
	91	90
	80	90
	80	81
	83	80
	74	71
	21	18
	82	84
	0	0
	91	90
	0	0
	92	94
	99	97
	74	80
	70	67
	84	77
	17	15
	74	74
	96	89
	82	87
	90	90
	92	94
	98	98
	102	103
	99	98
	0	0
	99	91
	86	99
	86	83
	77	79
	90	88
	88	70
	103	107
	94	97
	100	102
	88	91
	108	104
	97	101
	100	105
	17	38
	98	103
	91	86
	104	110
	110	107
	108	108
	102	103
	30	27
	19	25
	101	105
	48	51
	95	100
	107	102
	95	102
	102	99
	107	106
	104	104
	60	61
	101	111
	106	105
	104	103
	104	101
	106	96
	109	110
	109	112
	0	1
	84	85
	109	100
	107	106
	102	109
	113	107
	101	111
	50	51
	51	54
	51	51
	53	52
	36	38
	84	91
	91	90
	90	87
	78	78
	94	95
	65	59
	58	53
	57	59
	49	46
	55	54
	76	80
	96	95
	89	86
	83	88
	32	31
	59	57
	43	44
	20	23
	35	32
	53	52
	107	100
	95	92
	96	95
	93	93
	92	94
	11	13
	57	62
	59	62
	16	14
	0	0
	14	15
	90	92
	69	68
	89	90
	90	94
	49	65
	62	62
	63	62
	62	67
	55	43
	97	97
	99	95
	95	89
	89	92
	108	103
	101	99
	101	97
	104	101
	104	95
	109	101
	101	99
	100	102
	100	100
	102	100
	90	74
	103	99
	101	102
	109	104
	55	48
	102	98
	98	95
	95	97
	71	76
	99	98
	106	107
	86	81
	82	84
	107	104
	103	98
	103	96
	92	94
	95	93
	86	88
	95	95
	3	3
	104	101
	97	98
	97	100
	33	33
	103	99
	83	85
	93	94
	92	96
	96	99
	104	104
	104	100
	98	101
	103	100
	4	5
	107	96
	96	94
	96	97
	99	98
	84	78
	76	83
	79	78
	67	82
	81	76
	100	88
	99	98
	93	93
	29	31
	86	83
	90	98
	95	94
	96	90
	86	86
	86	75
	106	102
	84	87
	88	93
	100	95
	101	92
	26	28
	94	93
	88	83
	68	71
	83	77
	105	108
	60	56
	98	103
	93	96
	100	91
	88	97
	94	94
	93	91
	92	90
	88	80
	0	0
	106	104
	98	103
	94	97
	98	92
	91	87
	85	88
	94	91
	93	94
	2	8
	102	91
	98	102
	35	36
	34	31
	4	11
	97	99
	80	83
	89	98
	100	90
	94	90
	94	94
	93	91
	98	96
	25	23
	113	106
	106	106
	103	105
	101	100
	102	98
	27	32
	97	98
	96	98
	95	93
	96	87
	113	106
	102	99
	37	37
	83	80
	100	95
	96	100
	95	94
	95	93
	90	94
	96	91
	2	2
	107	105
	102	104
	105	101
	102	100
	96	99
	94	95
	90	89
	93	91
	97	89
	102	92
	103	95
	100	100
	102	97
	98	98
	53	57
	101	96
	96	96
	95	95
	87	116
	112	111
	87	94
	113	116
	106	108
	86	93
	71	76
	100	94
	85	85
	80	84
	6	14
	1	0
	92	94
	96	97
	96	102
	105	106
	1	0
	96	90
	86	73
	88	82
	94	98
	118	122
	37	40
	111	111
	30	30
	105	102
	106	98
	100	96
	96	89
	95	89
	99	99
	102	102
	106	106
	107	98
	104	102
	105	104
	105	100
	106	103
	102	97
	0	0
	94	101
	10	12
	111	102
	98	102
	33	28
	103	102
	1	0
	74	68
	15	18
	103	99
	95	91
	89	87
	84	87
	74	70
	76	77
	90	89
	91	90
	86	83
	88	81
	105	100
	93	90
	98	99
	92	89
	90	89
	80	80
	95	94
	93	93
	78	79
	66	60
	0	0
	1	0
	2	2
	1	1
	34	32
	29	31
	33	31
	32	31
	30	30
	30	27
	100	100
	99	96
	101	97
	94	99
	99	97
	93	89
	92	90
	58	62
	56	55
	92	89
	106	101
	87	91
	101	101
	95	99
	95	92
	91	91
	92	93
	95	93
	93	92
	104	96
	91	97
	93	94
	96	93
	95	91
	96	93
	110	100
	8	6
	103	100
	90	100
	96	98
	93	93
	98	98
	87	88
	87	88
	96	100
	109	104
	105	99
	105	104
	71	70
	98	92
	93	94
	93	96
	89	90
	94	94
	99	107
	106	103
	101	94
	2	1
	106	102
	86	91
	21	8
	0	0
	84	84
	78	80
	88	100
	102	101
	0	0
	103	99
	31	27
	90	96
	97	89
	77	90
	89	96
	91	89
	98	103
	98	97
	105	98
	94	94
	90	90
	86	81
	90	95
	88	87
	91	95
	89	87
	81	86
	97	99
	97	94
	82	82
	104	99
	29	26
	97	92
	95	97
	99	92
	91	87
	89	88
	83	85
	102	98
	93	86
	34	34
	104	98
	66	65
	99	100
	13	12
	93	86
	78	79
	85	90
	75	77
	86	80
	81	88
	98	94
	96	101
	95	104
	99	94
	90	87
	88	86
	94	90
	92	90
	96	88
	80	84
	101	98
	84	90
	83	85
	95	94
	90	86
	84	88
	94	98
	92	87
	28	23
	95	94
	35	46
	93	93
	72	69
	89	87
	81	86
	97	99
	97	94
	82	82
	81	91
	96	93
	98	93
	94	95
	101	96
	91	87
	89	88
	83	85
	102	98
	93	86
	82	90
	93	95
	92	93
	81	83
	94	92
	93	86
	78	79
	85	90
	75	77
	86	80
	87	91
	91	93
	90	98
	84	92
	19	16
	90	87
	88	86
	94	90
	92	90
	96	88
	83	90
	91	87
	36	46
	77	76
	102	96
	90	86
	84	88
	94	98
	92	87
	97	99
	1	1
	103	98
	104	104
	79	79
	126	114
	112	115
	109	110
	139	132
	132	125
	24	26
	90	88
	94	98
	8	8
	105	100
	0	0
	35	46
	102	106
	95	94
	114	107
	98	102
	101	101
	4	2
	99	97
	106	106
	112	117
	102	107
	99	104
	108	114
	113	104
	101	101
	69	70
	99	103
	86	88
	108	98
	79	86
	62	104
	2	3
	70	51
	61	51
	25	24
	92	95
	89	90
	89	94
	87	88
	108	100
	102	106
	103	107
	95	92
	97	90
	107	102
	101	101
	61	62
	75	72
	19	23
	107	110
	90	100
	108	110
	108	101
	101	93
	0	1
	31	33
	99	99
	96	99
	95	93
	103	107
	107	113
	103	97
	100	98
	97	96
	103	101
	102	101
	101	101
	83	87
	12	12
	2	3
	106	111
	101	104
	104	101
	95	99
	107	102
	97	93
	37	38
	24	24
	12	20
	93	92
	97	94
	81	84
	95	90
	90	90
	91	94
	26	20
	88	94
	94	88
	98	95
	107	100
	92	95
	84	85
	93	90
	93	96
	92	98
	98	94
	99	97
	93	90
	83	85
	89	85
	90	87
	87	88
	60	55
	99	103
	89	91
	101	95
	96	90
	15	8
	59	60
	88	86
	89	85
	94	98
	84	77
	92	93
	93	93
	89	88
	92	92
	97	88
	95	90
	0	0
	0	0
	14	28
	87	89
	96	94
	90	91
	93	89
	92	92
	11	27
	92	89
	92	88
	92	95
	92	84
	97	96
	94	92
	94	94
	87	93
	93	89
	87	85
	94	95
	96	95
	93	92
	93	92
	98	90
	88	90
	94	90
	89	91
	89	86
	96	99
	90	90
	46	63
	1	0
	83	82
	91	90
	22	50
	90	88
	62	66
	87	84
	94	96
	97	97
	95	97
	95	92
	97	93
	54	57
	88	91
	60	60
	82	84
	87	83
	96	98
	103	103
	94	97
	18	16
	94	96
	95	86
	89	90
	88	86
	86	88
	101	99
	99	100
	93	99
	97	98
	93	94
	36	38
	95	95
	94	92
	92	93
	82	78
	21	20
	105	100
	105	99
	83	98
	95	91
	101	98
	101	97
	98	93
	94	97
	98	90
	109	102
	96	95
	96	101
	98	96
	81	75
	95	94
	2	2
	67	57
	98	94
	99	93
	101	97
	108	101
	92	86
	101	95
	97	92
	99	101
	102	102
	105	100
	96	96
	89	80
	104	101
	109	103
	105	103
	84	82
	24	27
	29	30
	101	96
	35	32
	93	93
	88	87
	33	31
	80	84
	87	89
	61	76
	91	87
	68	58
	46	57
	20	37
	72	57
	97	107
	96	97
	95	85
	88	92
	78	75
	106	116
	79	74
	0	0
	87	84
	95	53
	94	101
	97	95
	99	91
	92	92
	78	81
	108	109
	77	92
	64	51
	82	87
	89	65
	96	102
	99	98
	95	95
	95	90
	56	66
	82	79
	58	59
	66	42
	83	74
	78	44
	96	97
	81	79
	91	95
	79	80
	61	64
	98	85
	67	78
	81	50
	77	62
	94	67

## Sheet: Fig1D
	survive rate	inhibition rate	s>60,i>80
	87.7445		83.993
	81.2255		82.1718
	79.5627		86.427
	77.0175		85.0651
	73.5871		98.1046
	69.2518		93.2271
	62.143		80.7327
	61.1802		96.7982
	60.2497		93.4104
	59.5349	96.7626
	54.896	83.6059
	54.6384	92.5691
	52.2713	83.7495
	51.7139	92.2775
	47.4966	88.9114
	47.235	98.7683
	42.3889	89.3058
	41.7027	99.3878
	38.3671	98.5781
	37.585	99.915
	37.0975	99.9187
	36.7107	87.6789
	34.0248	97.3173
	32.8296	99.7553
	31.9683	99.5178
	31.5696	96.9419
	31.146	99.3659
	30.3301	98.4006
	29.9727	98.5813
	29.9633	99.3541
	29.6485	97.9334
	29.3747	100
	28.7189	97.6443
	28.4992	99.1847
	28.4472	93.7868
	28.2418	96.0383
	27.2421	92.2509
	25.6651	99.9668
	25.4562	99.7774
	24.8151	99.032
	22.2634	99.2953
	21.4945	83.1569
	20.9234	84.7151
	20.6124	99.9785
	18.9925	80.3524
	17.2397	81.2295
	16.2524	93.8709
	15.8585	94.0748
	15.5816	81.811
	14.6524	81.8153
	14.6504	88.0561
	14.5122	95.1582
	12.2415	99.3752
	11.938	94.8254
	11.5545	99.0704
	10.1415	97.1144
	7.63204	83.1445
	7.46242	96.3327
	5.13202	97.6392
	4.42594	98.1214
	3.1162	96.8194
	3.07098	97.3955
	2.60476	97.8812
	1.81473	99.8055
	1.6777	100
	1.62187	94.7301
	1.49716	94.4851
	1.31585	87.7141
	1.13996	99.4029
	0.928835	98.4539
	0.752192	98.7628
	0.648862	89.5112
	0.637275	90.4219
	0.636747	89.3687
	0.554844	96.4878
	0.540852	97.1475
	0.522231	93.2917
	0.44909	95.5691
	0.445355	84.8163
	0.422892	93.7364
	0.371896	81.203
	0.370718	91.2376
	0.266907	94.8449
	0.225943	95.0181
	0.204704	100
	0.190806	85.9752
	0.173232	98.2692
	0.154089	81.1867
	0.088224	92.2918
	0.0869541	94.2957
	0.057292	100
	0.0519854	82.8375
	0.0488154	81.3689
	0.0479386	80.1757
	0.0175113	100
	175.831	-0.504947
	135.577	-21.7391
	128.727	48.961
	122.702	0.0712808
	121.514	0.236612
	120.134	-33.0647
	120.078	1.33858
	120.006	8.33448
	116.022	1.72912
	114.789	-7.86036
	114.279	-9.38564
	114.253	0.0845966
	113.948	0.0801856
	113.907	-0.335864
	113.723	0.11082
	113.515	-9.48189
	113.103	0.547098
	112.913	0.890012
	112.774	0.0834978
	112.608	0.299537
	111.666	3.83132
	111.664	-20.8995
	111.618	8.10003
	111.586	28.8218
	111.383	-0.340108
	111.35	-6.68081
	111.219	3.77868
	111.166	-4.84262e-05
	111.115	4.66009
	111.032	-2.26933
	110.935	0.384541
	110.774	13.2883
	110.76	4.29707
	110.34	-3.71495
	110.288	0.627821
	110.225	-0.962935
	110.213	-9.74635
	110.145	4.87604
	109.992	11.0905
	109.729	0.593066
	109.689	-0.910677
	109.635	-9.6249
	109.435	-8.52529
	109.27	-0.595537
	109.244	-4.75598
	109.063	0.146217
	108.959	-9.29986
	108.892	-0.287431
	108.661	0.418877
	108.655	5.27625
	108.598	-2.19291
	108.586	-5.35926
	108.448	-8.68033
	108.3	1.23524
	108.27	-0.876931
	108.193	3.72873
	108.002	-1.27861
	107.928	0.70778
	107.749	-0.768442
	107.587	0.284132
	107.354	1.09115
	107.046	-0.438496
	106.86	0.494065
	106.643	7.94451
	106.618	-1.01183
	106.55	28.4326
	106.509	-3.88374
	106.422	-1.32081
	106.409	-19.5535
	106.401	6.90615
	106.398	-0.493862
	106.394	7.01599
	106.338	9.58695
	106.232	21.4512
	106.112	5.23729
	105.882	0.969877
	105.87	-0.470104
	105.772	2.08002
	105.726	6.50832
	105.709	-30.164
	105.608	2.47209
	105.573	-4.45336
	105.414	-30.2953
	105.396	10.833
	105.394	18.2962
	105.369	30.8856
	105.349	-25.0463
	105.246	-3.20202
	105.222	-5.26152
	105.188	12.2538
	105.145	3.83603
	105.078	-15.9177
	105.071	0.771729
	105.069	-10.0899
	105.042	1.41074
	105.033	-12.4345
	104.906	8.59589
	104.839	-1.50009
	104.81	-1.93948
	104.804	3.62506
	104.778	-34.0457
	104.777	3.85391
	104.644	69.751
	104.595	8.25454
	104.554	27.9017
	104.522	5.01919
	104.521	9.97481
	104.418	1.13803
	104.391	0.450951
	104.299	-8.12069
	104.249	-9.10051
	104.237	26.0387
	104.213	-14.6975
	104.121	1.33936
	104.067	5.4534
	104.064	-0.156867
	104.04	5.38241
	104.029	1.13887
	103.999	-0.575401
	103.995	0.407402
	103.9	-4.62306
	103.899	0.449342
	103.898	-1.5537
	103.867	1.73075
	103.776	0.928476
	103.764	8.42735
	103.752	0.824292
	103.734	26.3527
	103.653	13.4179
	103.621	1.9888
	103.541	4.69225
	103.538	12.4192
	103.531	-13.4541
	103.426	0.527987
	103.278	-7.29916
	103.27	-22.3726
	103.231	0.0381277
	103.213	3.09208
	103.203	22.9299
	103.077	16.6042
	103.066	1.16589
	103.064	1.43631
	103.057	-23.4478
	102.949	0.125684
	102.922	-15.6248
	102.881	1.43446
	102.865	-1.94673
	102.862	0.466221
	102.823	-1.74266
	102.821	33.6975
	102.789	42.7252
	102.766	0.47191
	102.732	10.0549
	102.68	56.6711
	102.679	0.727656
	102.6	4.27935
	102.592	10.0256
	102.565	7.51218
	102.527	-7.48091
	102.445	6.01951
	102.421	-4.22241
	102.392	11.637
	102.375	0.800468
	102.374	-15.8483
	102.319	31.2157
	102.281	17.4663
	102.273	-0.873257
	102.271	6.50383
	102.265	0.591425
	102.258	4.74456
	102.256	21.5976
	102.227	18.6376
	102.151	-17.7107
	102.052	2.80608
	101.995	-18.5005
	101.959	9.48648
	101.958	22.3962
	101.837	13.8175
	101.816	-20.0304
	101.809	24.4074
	101.808	3.035
	101.806	-3.16147
	101.771	26.0977
	101.766	-0.436756
	101.75	-3.57322
	101.738	53.7479
	101.686	-16.11
	101.637	10.2121
	101.59	0.384574
	101.538	11.2343
	101.528	6.41052
	101.49	-0.16217
	101.462	4.60063
	101.381	-16.7009
	101.369	24.0879
	101.302	12.1946
	101.259	-4.97139
	101.257	0.0057669
	101.172	16.252
	101.096	48.8898
	101.066	-6.27929
	101.026	21.7109
	101.026	0.0934891
	100.988	7.31733
	100.977	16.1702
	100.959	3.48153
	100.951	-12.4062
	100.938	24.7291
	100.931	-0.116772
	100.926	10.0527
	100.902	20.6305
	100.834	1.62902
	100.82	-20.0569
	100.798	66.4326
	100.781	70.6084
	100.735	-0.82912
	100.735	-11.1465
	100.696	-7.81135
	100.664	-1.09833
	100.606	-5.76456
	100.565	-4.54666
	100.564	1.11361
	100.539	2.94205
	100.528	-2.669
	100.448	-5.04229
	100.43	4.00633
	100.404	-4.94651
	100.374	27.1219
	100.34	1.20937
	100.3	-19.9249
	100.232	-1.83166
	100.203	50.4349
	100.203	50.4349
	100.189	45.1038
	100.133	25.6596
	100.11	2.62283
	100.097	9.44503
	100.021	12.609
	99.9772	6.51392
	99.9756	18.6867
	99.9697	0.305134
	99.9584	37.1227
	99.7514	-12.6668
	99.7048	-32.9452
	99.6687	24.0889
	99.6506	4.01982
	99.6497	14.4679
	99.6446	7.05036
	99.6256	59.1563
	99.6094	12.0582
	99.5524	-1.17502
	99.5374	22.7272
	99.5241	29.3475
	99.512	0.988425
	99.4903	-10.3729
	99.4505	0.540293
	99.4361	3.72359
	99.2737	45.2505
	99.2658	0.559212
	99.2097	23.3843
	99.1556	1.60459
	99.1294	-7.05238
	99.1285	14.9821
	99.1137	1.24052
	99.1116	6.30192
	99.0199	23.1166
	99.0026	1.09388
	98.9933	33.3343
	98.9882	0.975906
	98.9389	12.7645
	98.9096	5.1238
	98.859	23.3068
	98.8526	24.9207
	98.8203	-0.601887
	98.7929	24.5551
	98.7883	12.7365
	98.7437	1.71481
	98.7335	10.4982
	98.692	-0.38601
	98.604	-3.79937
	98.5683	7.09995
	98.5542	-17.4042
	98.5491	-14.0687
	98.4683	-9.04526
	98.454	11.7728
	98.4348	24.2886
	98.4327	36.1477
	98.4282	0.573751
	98.4134	11.6001
	98.4124	16.4877
	98.3938	-13.312
	98.3639	-13.2856
	98.2512	26.1754
	98.201	4.3341
	98.1685	0.696549
	98.1572	22.3549
	98.1542	9.8193
	98.1542	9.8193
	98.1242	0.0597475
	98.0774	-0.577259
	98.058	14.1461
	98.0358	0.455829
	97.9584	18.5265
	97.918	15.2088
	97.9046	-2.0331
	97.8256	-16.8056
	97.8218	9.89404
	97.7988	-11.4579
	97.7972	23.3465
	97.7806	10.7349
	97.7779	0.128622
	97.7579	17.8099
	97.7509	18.0943
	97.7248	6.53145
	97.7039	-1.47205
	97.6984	27.0513
	97.6152	41.6039
	97.6029	12.178
	97.5477	8.6889
	97.5353	5.46617
	97.511	-13.0359
	97.5031	22.282
	97.4945	-11.0316
	97.4482	24.9126
	97.4302	0.640625
	97.3974	5.64497
	97.3837	3.16096
	97.3816	9.69576
	97.3785	7.95934
	97.311	7.03205
	97.3074	0.358295
	97.3071	40.9145
	97.2999	15.9762
	97.2807	5.3428
	97.2591	0.206647
	97.0814	16.1763
	97.0615	-7.04589
	97.0189	2.59971
	96.9632	-10.1201
	96.9557	1.16544
	96.8983	29.382
	96.8775	2.1437
	96.8772	15.2608
	96.8702	8.65879
	96.8099	-19.047
	96.7856	3.54736
	96.7526	-8.07919
	96.695	5.73653
	96.6693	7.65993
	96.606	0.765487
	96.5574	25.6014
	96.5316	0.401787
	96.5124	-0.734351
	96.5029	-9.21946
	96.4447	-10.5826
	96.4427	-22.7358
	96.4249	16.9809
	96.4019	7.69065
	96.3996	58.9982
	96.376	23.9671
	96.3679	-4.77933
	96.3341	16.4808
	96.3171	4.05194
	96.3146	-1.64305
	96.3026	-0.544029
	96.2764	18.5982
	96.2417	12.1522
	96.1993	4.77597
	96.1415	28.762
	96.1298	4.1969
	96.1264	30.7709
	96.1068	6.86262
	96.0694	25.4006
	96.0553	16.8398
	96.0466	13.6202
	96.0466	13.6202
	95.9405	15.4559
	95.9264	-20.1369
	95.9094	2.90973
	95.9082	-7.84364
	95.8393	-0.53011
	95.7569	7.41102
	95.6537	-7.51973
	95.6363	7.43114
	95.5323	20.5219
	95.5308	11.0679
	95.4828	28.3363
	95.4177	-12.6796
	95.3886	23.1261
	95.3612	17.6201
	95.352	-26.3158
	95.3182	0.187609
	95.3133	0.33232
	95.3039	17.4369
	95.2627	-0.63427
	95.2524	-22.0598
	95.2444	18.3403
	95.2331	11.5462
	95.231	0.863789
	95.2169	-2.0587
	95.199	9.95008
	95.199	9.95008
	95.1951	-0.196514
	95.1947	-1.60883
	95.173	8.45128
	95.1602	28.9674
	95.1381	7.0202
	95.1234	9.13403
	95.0894	-0.212103
	95.045	-4.16944
	95.0342	-2.48955
	95.0062	23.3848
	94.9915	-0.874849
	94.9645	11.2199
	94.9584	26.6079
	94.9164	-4.61689
	94.8786	3.58576
	94.865	10.1933
	94.8308	0.337862
	94.8253	5.59652
	94.8248	20.1091
	94.7821	-4.57813
	94.7793	21.5218
	94.7758	9.77875
	94.7435	6.16612
	94.7403	19.2657
	94.7047	-5.39533
	94.6719	6.98508
	94.6621	22.3177
	94.6536	-0.782977
	94.5582	-1.5154
	94.5495	-16.3473
	94.5441	-13.5726
	94.5202	6.86238
	94.5009	7.57405
	94.5003	20.5138
	94.4256	14.1722
	94.4064	-1.08425
	94.3101	49.4811
	94.2885	8.37707
	94.2678	21.2318
	94.2408	-13.4435
	94.2274	2.24441
	94.2248	18.8745
	94.2135	0.160491
	94.1972	19.0843
	94.1782	31.8221
	94.1166	5.35589
	94.0772	6.22405
	94.0545	-0.180837
	94.0477	-16.0862
	94.0312	6.72228
	94.019	2.30181
	94.0097	22.4759
	93.9847	8.29588
	93.973	1.12679
	93.9302	55.7943
	93.915	4.16308
	93.8925	18.6029
	93.8635	-3.24909
	93.8344	10.5659
	93.7765	13.8445
	93.7745	12.5356
	93.7459	-26.7186
	93.74	8.16842
	93.7011	2.68669
	93.5982	15.4154
	93.5647	0.0109017
	93.5368	-16.5932
	93.5022	13.3326
	93.4927	13.4422
	93.4718	-4.92379
	93.4418	13.7254
	93.4396	0.31607
	93.4358	13.0591
	93.3917	33.3508
	93.3828	-15.4858
	93.3685	-1.2125
	93.3479	1.95422
	93.3293	8.88846
	93.269	-1.51391
	93.2549	-8.14324
	93.241	7.15101
	93.2301	17.9956
	93.1781	24.5619
	93.1391	4.32503
	93.1029	7.67723
	93.0916	-3.58684
	93.0826	25.533
	93.073	8.43866
	93.0456	15.9215
	93.0447	-12.8046
	92.9771	22.2988
	92.9657	-0.520577
	92.9649	21.8874
	92.9422	8.41161
	92.9298	-0.369132
	92.91	12.9435
	92.8948	17.8911
	92.8886	-1.0647
	92.849	11.2884
	92.8193	6.58745
	92.8116	10.5357
	92.7971	22.7545
	92.7519	-2.14143
	92.7368	9.86544
	92.7299	21.2223
	92.716	2.81153
	92.7048	11.4633
	92.6878	21.0452
	92.6692	7.21429
	92.654	16.9638
	92.6512	26.7273
	92.6489	15.6205
	92.6428	21.8217
	92.6349	15.4885
	92.612	-2.50132
	92.6037	9.16628
	92.6006	10.2783
	92.551	0.0984105
	92.5267	46.01
	92.5058	5.12241
	92.4737	0.209188
	92.4316	-1.07175
	92.4291	0.405872
	92.4244	34.8756
	92.4239	-4.61334
	92.4221	14.9436
	92.4127	5.19405
	92.3966	15.8127
	92.3642	24.9884
	92.3406	-0.645494
	92.308	7.83357
	92.2917	9.69261
	92.2251	-3.75131
	92.2139	-0.65721
	92.2053	30.6746
	92.2045	19.1268
	92.2045	19.1268
	92.1619	24.8614
	92.1619	24.8614
	92.1365	-8.24307
	92.1365	-9.45499
	92.1212	3.74398
	92.1114	8.63102
	92.0861	24.1622
	92.0658	9.28502
	92.0526	25.2398
	91.9054	19.0902
	91.9035	3.30504
	91.8335	-1.89315
	91.786	8.30731
	91.6898	46.5742
	91.6171	-4.03582
	91.5337	-4.98196
	91.514	-0.669623
	91.5092	5.28986
	91.504	21.4343
	91.4895	14.2344
	91.4564	7.89559
	91.4137	5.59053
	91.3886	17.2508
	91.2519	3.58383
	91.1953	23.6866
	91.1377	-3.46875
	91.0911	29.3848
	91.0306	14.454
	91.0221	7.29483
	90.9778	16.9091
	90.9576	25.1184
	90.9576	25.1184
	90.9518	23.7247
	90.9367	45.4687
	90.8714	15.0879
	90.8672	13.1067
	90.8225	0.868458
	90.8099	-1.30665
	90.774	-18.906
	90.7691	11.3077
	90.7354	5.46662
	90.7328	15.5041
	90.6579	20.5463
	90.6268	8.95916
	90.5321	5.82866
	90.5284	-3.82889
	90.5105	17.4583
	90.4859	-3.74025
	90.4715	30.0339
	90.4447	5.41626
	90.416	-1.06612
	90.4112	1.74678
	90.4086	7.9463
	90.3498	19.6619
	90.2734	14.1928
	90.2438	27.8458
	90.0953	4.00845
	90.0885	17.7905
	90.0826	24.3819
	90.0407	10.6267
	90.0286	-0.237466
	90.0208	7.70288
	89.928	12.7612
	89.918	3.39354
	89.8837	9.17119
	89.8707	3.3692
	89.7768	35.793
	89.7107	3.30611
	89.6845	20.379
	89.6845	20.379
	89.6709	7.92954
	89.6629	7.10271
	89.6544	12.276
	89.6505	24.7191
	89.6384	-10.4587
	89.6235	23.1805
	89.606	17.8951
	89.5958	-4.25434
	89.5949	5.56639
	89.512	1.02722
	89.5074	9.6912
	89.5045	18.7301
	89.5045	18.7301
	89.4584	-16.0848
	89.3855	12.8049
	89.3605	15.4151
	89.3605	15.4151
	89.2779	50.9462
	89.2364	-8.21608
	89.2285	-5.54612
	89.1809	16.6092
	89.1779	5.80931
	89.1488	0.525024
	89.1398	13.1893
	89.1369	12.0628
	89.102	26.1865
	89.102	26.1865
	89.0626	26.8182
	89.0499	7.21357
	89.0072	0.0889922
	88.9917	74.5058
	88.9458	-12.2137
	88.914	18.7353
	88.8363	1.73085
	88.8336	-4.35797
	88.8038	35.6472
	88.7989	-8.00008
	88.7714	19.0532
	88.7714	19.0532
	88.7543	-7.88781
	88.6668	18.3107
	88.647	15.8146
	88.6345	8.56241
	88.567	43.2201
	88.4478	18.5805
	88.4285	3.9942
	88.421	7.43253
	88.3628	15.1629
	88.3624	22.3797
	88.3624	22.3797
	88.2524	26.0952
	88.0842	18.2601
	88.0842	18.2601
	88.0311	8.8682
	88.0083	25.1701
	87.9407	7.43171
	87.8596	13.8554
	87.8256	9.64199
	87.8256	9.64199
	87.7154	-1.42381
	87.6711	2.22835
	87.6333	4.46485
	87.6151	11.8006
	87.5523	23.3115
	87.5363	19.0798
	87.5267	14.329
	87.518	25.6478
	87.518	25.6478
	87.4971	-9.11843
	87.4024	3.10911
	87.3987	1.06785
	87.366	-9.78798
	87.3437	35.1229
	87.2955	28.6345
	87.2955	28.6345
	87.224	42.0149
	87.1916	6.13361
	87.1767	23.2565
	87.1572	8.52653
	87.1144	-7.16922
	87.0775	17.5887
	86.8945	20.5178
	86.8315	12.0331
	86.7151	11.7657
	86.7121	20.3744
	86.5997	28.0853
	86.5833	24.5859
	86.4494	9.54276
	86.4389	8.38874
	86.4277	9.58419
	86.3775	23.7032
	86.3766	7.0701
	86.3193	5.1947
	86.295	38.8237
	86.1151	-0.128037
	86.046	24.5723
	85.9766	53.5191
	85.9766	53.5191
	85.9505	34.945
	85.8175	8.08748
	85.6753	10.7309
	85.5877	3.9985
	85.5142	1.32459
	85.4035	10.8632
	85.3237	23.2331
	85.319	20.9583
	85.1467	7.22081
	85.1253	16.2469
	85.0249	21.8203
	84.9942	14.5389
	84.9352	12.3233
	84.8987	1.23907
	84.6935	27.917
	84.6292	5.56077
	84.6243	2.17534
	84.5789	28.4981
	84.5107	10.4299
	84.476	14.4645
	84.4749	-31.6299
	84.464	28.0961
	84.407	20.9654
	84.3904	19.7241
	84.3432	14.9198
	84.3012	23.2422
	84.2356	1.1246
	84.2166	9.14755
	84.1756	27.0024
	84.1393	1.85147
	84.1231	13.5056
	84.0118	25.1781
	83.9608	32.8867
	83.9487	0.123674
	83.9082	24.7336
	83.9082	24.7336
	83.8847	35.2877
	83.8741	16.4666
	83.8075	-3.90211
	83.6946	17.8712
	83.5646	56.7246
	83.5646	56.7246
	83.5323	39.5155
	83.4581	15.5217
	83.3133	11.277
	83.2921	41.5366
	83.2811	25.278
	83.2605	0.833093
	83.1627	5.53746
	83.0631	12.3601
	82.9574	0.801767
	82.9035	33.7204
	82.9035	33.7204
	82.874	10.0042
	82.861	42.2387
	82.8004	-8.23495
	82.6848	20.9061
	82.6098	9.08707
	82.4908	9.07316
	82.2167	14.4416
	82.213	4.18609
	82.213	4.18609
	82.1851	-0.550911
	81.943	35.0667
	81.883	11.2505
	81.8394	12.1831
	81.7593	2.24233
	81.7415	64.9848
	81.7228	79.1485
	81.6207	17.2651
	81.5171	24.5939
	81.508	57.0262
	81.3174	8.592
	81.1999	14.4208
	80.82	1.99191
	80.7635	9.87542
	80.6745	29.7451
	80.6333	23.6865
	80.6289	32.5254
	80.5629	39.0727
	80.4934	7.62491
	80.4478	14.6228
	80.3567	3.55609
	80.3106	21.8263
	80.225	15.1432
	80.1088	29.887
	80.0416	47.9949
	80.037	-38.0763
	80.0023	8.48983
	79.7198	24.345
	79.7125	0.955702
	79.6346	11.631
	79.6257	50.5262
	79.4711	21.9401
	79.4621	7.72495
	79.4093	22.7568
	79.325	3.82108
	79.114	43.6414
	78.7764	36.0673
	78.7553	-7.49888
	78.5422	11.4665
	78.4688	1.78748
	78.4458	54.2059
	78.4455	33.7308
	78.3218	42.6349
	78.3218	42.6349
	78.254	4.71982
	78.2121	23.4353
	78.2121	11.3703
	78.1987	25.3209
	78.1942	11.517
	78.1797	55.8623
	78.1586	17.4689
	77.5709	1.8154
	77.5545	-4.45194
	77.2201	22.7628
	77.1414	17.4587
	76.9138	56.2671
	76.6589	25.8495
	76.4183	26.1115
	76.1855	12.8071
	76.1252	37.1157
	76.1228	14.4002
	76.0447	17.8795
	76.0211	24.221
	76.0211	24.221
	76.019	1.36644
	75.561	9.37682
	75	24.4561
	74.5537	19.2249
	73.9831	29.9516
	73.7243	16.5052
	73.7054	77.7709
	73.6815	47.6291
	73.6342	3.25368
	73.5228	72.6802
	73.5128	62.1125
	73.1922	54.7751
	73.0259	2.22975
	72.9216	1.5442
	72.8391	24.4098
	72.7487	36.8581
	72.6876	37.3729
	71.844	0.93826
	71.8431	-6.628
	70.988	55.4661
	70.8477	66.6682
	70.752	2.8532
	70.5718	66.9629
	70.495	53.9454
	70.455	7.30464
	69.8936	36.7747
	69.3201	74.1065
	69.3007	0.774299
	69.2683	12.1731
	69.2196	1.40856
	69.1588	1.57603
	69.1394	3.30372
	69.0608	20.6162
	68.5701	25.4284
	68.4959	21.6089
	68.2439	19.6372
	68.2182	-0.497204
	67.3773	1.87303
	66.6474	0.828619
	66.2186	34.3282
	65.7992	39.0005
	65.5312	31.2908
	65.4529	27.7744
	64.8456	1.26121
	64.6254	11.6693
	64.4105	71.7703
	64.1126	28.9337
	64.0443	73.8554
	63.1167	21.2422
	62.8676	55.5823
	62.5901	26.8667
	62.2246	65.6061
	62.1946	50.4031
	61.8384	21.482
	61.6882	2.70498
	61.61	8.74505
	61.1433	29.4234
	60.9403	32.7102
	60.8146	53.7022
	60.6938	5.08469
	60.6396	10.673
	60.571	42.7293
	59.8824	50.3771
	59.7842	33.4639
	59.1204	31.0327
	58.7657	72.5224
	58.1639	26.5088
	58.0923	-10.6352
	57.9619	22.9099
	57.795	3.62303
	57.395	34.3068
	57.3757	37.3002
	57.3238	43.9801
	56.1134	53.1821
	55.9136	72.2837
	55.3407	67.9075
	55.1429	26.7714
	54.2492	44.7251
	54.1359	37.7184
	52.9938	12.8694
	52.7447	31.1226
	52.7362	33.9931
	52.5203	34.2193
	52.158	3.46876
	51.6975	4.98466
	51.5087	48.1594
	51.3085	36.2964
	50.2595	31.206
	50.0389	36.8364
	49.3731	68.9307
	49.2711	78.9591
	48.7544	26.3155
	46.3198	75.4946
	43.7071	73.2115
	41.1508	64.1434
	41.0408	10.346
	40.7277	73.7249
	40.4722	49.4875
	39.4183	57.942
	37.2584	73.9161
	35.7994	60.345
	35.309	36.77
	33.5811	45.2309
	33.0585	77.2621
	32.7911	41.0838
	32.4122	29.0286
	32.0537	41.7826
	31.9792	74.7493
	31.786	36.9275
	31.2679	42.304
	30.7696	51.9377
	29.7251	41.2533
	28.528	58.4809
	27.4338	76.0937
	26.72	74.933
	24.6114	78.0614
	24.0131	50.0907
	23.9678	67.8953
	22.8495	62.0193
	21.2587	77.6953
	19.6368	65.7537
	17.2808	79.843
	16.5227	68.3552
	12.8762	78.4604
	10.819	61.3379
	7.13917	66.6909
	6.99619	46.262
	2.50409	75.9556
	0.0095288	24.0728
	0

## Sheet: Fig1E
		Notoginsenoside Ft1（μM）	Cytoxicity（%）		Inhibition (%)					Punicalin（μM）	Cytoxicity（%）		Inhibition (%)				Toosendanin（μM）	Cytoxicity（%）		Inhibition (%)
		0.488281	-1.90361	1.54689	9.47917	3.05263				0.488281	6.22673	-0.4888	8.85417	4.63158			0.488281			6.66667	4.94737
		0.976563	-0.85548	13.0287	7.54505	12.1875				0.976563	9.76393	12.4908	3.94144	12.3958			0.976563			6.98198	15.2083
		1.95312	17.8187	20.4352	10.5495	11.951				1.95312	39.5016	19.4747	12.8571	19.714			1.95312			20	24.8212
		3.90625	52.9379	54.947	15.5458	16.0622				3.90625	59.8044	38.9592	18.1918	19.5855			3.90625			25.4686	22.5907
		7.8125	94.8575	93.262	21.8994	20.6452				7.8125	79.1466	75.1579	18.4357	22.9032			7.8125			27.7095	33.2258
		15.625	98.3138	98.4036	9.59368	14.2564				15.625	87.7359	89.4071	24.4921	28.6154			15.625			31.1512	40.2051
		31.25	99.4149	99.444	-0.81871	5.06051				31.25	92.9683	94.5896	24.6784	27.3927			31.25			30.5263	35.5335
		62.5	99.8239	99.7117	0.793651	2.25479				62.5	97.627	98.2825	23.1292	24.0135			62.5			30.4989	35.513
		125	99.7928	99.9111	-4.35308	-2.9976				125	99.3564	99.3798	17.2914	13.0695			125			25.8767	27.9377
		250	99.7337	99.8368	1.868	-1.10974											250			19.0536	23.058
																	0.039063	1.93352	-1.9858
																	0.078125	1.02588	-1.68873
																	0.15625	4.23415	-1.01243
																	0.3125	19.4391	6.62462
																	0.625	33.9941	22.381
																	1.25	60.2777	48.4397
																	2.5	78.0524	68.1069
																	5	87.2113	83.1255
																	10	93.6212	93.9113
																	20	98.2659	98.1726

## Sheet: Fig2A
Virus titer (FFU/ml)
	Notoginsenoside Ft1
	Vehicle	5	10	20	40	μM
	4200	2100	1200	90	60
	3100	2300	1700	80	40
	4200	2600	1700	70	20
	Punicalin
	Vehicle	5	10	20	40	μM
	2900	1700	1300	600	300
	2300	1800	1200	800	500
	2800	800	1800	600	300
	Toosendanin
	Vehicle	5	10	20	40	μM
	4800	1500	1300	1000	400
	4000	1700	1200	800	400
	4600	2000	1400	1100	700

## Sheet: Fig2E
		Notoginsenoside Ft1（μM）	Cytoxicity（%）		Inhibition (%)				Punicalin（μM）	Cytoxicity（%）		Inhibition (%)				Toosendanin（μM）	Cytoxicity（%）		Inhibition (%)
		1.95312	-4	0	-1.83897	-8.94632			1.95312	37	43	8.00821	7.12819			1.95312			-10.2083	-8.88824
		3.90625	0	4	5.81511	3.57853			3.90625	66	67	6.86418	6.51217			3.90625			-8.88824	-10.2083
		7.8125	16	14	6.80915	1.78926			7.8125	71	79	4.48812	8.62423			7.8125			1.93605	-8.00821
		15.625	90	80	5.71571	1.59046			15.625	88	88	1.23203	-0.440012			15.625			6.60018	1.58404
		31.25	94	92	27.7336	36.4811			31.25	90	93	-6.42417	-4.92813			31.25			19.1845	19.0085
		62.5	92	91	47.4652	51.8887			62.5	92	94	-11.3523	-12.9363			62.5			10.6483	13.3764
		125	96	96	50.5964	52.5845			125	95	98	-22.8806	-18.7445			125			18.9205	12.7603
		250	98	97	46.9185	50.7952			250	98	98	-37.137	-34.6729			250			8.80024	2.37606
																0.015259	11	10
																0.061035	51	53
																0.244141	68	79
																0.976563	89	90
																3.90625	95	94
																15.625	97	95
																62.5	95	97
																250	97	97

## Sheet: Fig3B
	FFU (% normalized)		Punicalin									Toosendanin
		Vehicle	3.125	6.25	12.5	25	50	(μM)			Vehicle	3.125	6.25	12.5	25	50	(μM)
		100	74	74	37	39	15				94	95	115	97	98	99
		104	65	76	46	25	15				107	99	93	93	100	98
		94	77	73	42	25	17				89	117	96	100	89	104
		102	88	65	39	28	10				110	100	95	107	97	99

## Sheet: Fig3D
Intracellular vRNA level(Related to vehicle)	Toosendanin
	pre		post		whole
	Vehicle	TSN	Vehicle	TSN	Vehicle	TSN
	100.631	8.17725	104.453	95.7393	93.6607	4.23659
	103.847	7.82251	104.653	80.217	116.989	5.80861
	95.6918	7.11245	91.4801	85.2341	91.264	4.27972

## Sheet: Fig3F
Intracellular vRNA level(Related to vehicle)
	Toosendanin
	Vehicle	0.25	0.5	1	2	μM
	110.773	28.8879	20.2373	16.3401	10.1474
	102.692	25.5561	17.4384	16.709	11.4788
	87.9075	32.7662	14.8709	17.3752	11.0177

## Sheet: Fig3G
Intracellular vRNA level(Related to vehicle)
	Toosendanin
	Vehicle	0.25	0.5	1	2	(μM)
	120.102	77.0814	75.1088	113.926	116.706
	84.9388	95.2428	90.8192	75.359	61.6116
	98.0268	106.652	96.1318	109.43	104.569

[truncated: 16 more sheets: Fig3H, Fig4A, Fig4B, Fig4C, Fig4E, Fig5A, Fig5D, Fig5F, Fig6A, Fig6B, Fig6D, Fig6E, Sup fig.1, Sup fig.2, Sup fig.3, Sheet2]
