# Supplementary material for: Screening of a Small Molecule Compound Library Identifies Toosendanin as an Inhibitor Against Bunyavirus and SARS-CoV-2
Source: Front Pharmacol. 2021 Nov 11;12:735223. doi: 10.3389/fphar.2021.735223 (PMC8632254; doi:10.3389/fphar.2021.735223)
Supplement: Supplementary file 5 [file DataSheet4.ZIP]

Archive with 7 entries (6 files):
- Sup Fig2B microscopy images/
- Sup Fig2B microscopy images/mock.jpg
- Sup Fig2B microscopy images/Toosendanin 0.5μM.jpg
- Sup Fig2B microscopy images/Toosendanin 10μM.jpg
- Sup Fig2B microscopy images/Toosendanin 1μM.jpg
- Sup Fig2B microscopy images/Toosendanin 5μM.jpg
- Sup Fig2B microscopy images/Vehicle.jpg
