# Supplementary material for: Screening of a Small Molecule Compound Library Identifies Toosendanin as an Inhibitor Against Bunyavirus and SARS-CoV-2
Source: Front Pharmacol. 2021 Nov 11;12:735223. doi: 10.3389/fphar.2021.735223 (PMC8632254; doi:10.3389/fphar.2021.735223)
Supplement: Supplementary file 6 [file DataSheet1.ZIP]

Archive with 1 entries (1 files):
- Western Blot raw image data.pptx
