# Supplementary material for: Screening of a Small Molecule Compound Library Identifies Toosendanin as an Inhibitor Against Bunyavirus and SARS-CoV-2
Source: Front Pharmacol. 2021 Nov 11;12:735223. doi: 10.3389/fphar.2021.735223 (PMC8632254; doi:10.3389/fphar.2021.735223)
Supplement: Supplementary file 7 [file DataSheet2.ZIP]

Archive with 9 entries (8 files):
- Fig4D microscopy images/
- Fig4D microscopy images/Toosendanin-DAPI.tif
- Fig4D microscopy images/Toosendanin-Merge.tif
- Fig4D microscopy images/Toosendanin-SF-NP.tif
- Fig4D microscopy images/Toosendanin.tif
- Fig4D microscopy images/Vehicle-DAPI.tif
- Fig4D microscopy images/Vehicle-Merge.tif
- Fig4D microscopy images/Vehicle-SF-NP.tif
- Fig4D microscopy images/Vehicle.tif
