# Supplementary material for: Screening of a Small Molecule Compound Library Identifies Toosendanin as an Inhibitor Against Bunyavirus and SARS-CoV-2
Source: Front Pharmacol. 2021 Nov 11;12:735223. doi: 10.3389/fphar.2021.735223 (PMC8632254; doi:10.3389/fphar.2021.735223)
Supplement: Supplementary file 8 [file DataSheet5.ZIP]

Archive with 7 entries (6 files):
- Fig5 IHC and HE staining images/
- Fig5 IHC and HE staining images/Fig5B Toosendanin.jpg
- Fig5 IHC and HE staining images/Fig5B Vehicle.jpg
- Fig5 IHC and HE staining images/Fig5C Toosendanin.jpg
- Fig5 IHC and HE staining images/Fig5C Vehicle.jpg
- Fig5 IHC and HE staining images/Fig5E Toosendanin.jpg
- Fig5 IHC and HE staining images/Fig5E Vehicle.jpg
